# Supplementary material for: The Droserasin 1 PSI: A Membrane-Interacting Antimicrobial Peptide from the Carnivorous Plant Drosera capensis
Source: Biomolecules. 2020 Jul 17;10(7):1069. doi: 10.3390/biom10071069 (PMC7407137; doi:10.3390/biom10071069)
Supplement: Supplementary file 1 [file biomolecules-10-01069-s001.zip]

Archive with 8 entries (7 files):
- D1_PSI_SI/
- __MACOSX/._D1_PSI_SI
- D1_PSI_SI/PSI_structures_SI.zip
- __MACOSX/D1_PSI_SI/._PSI_structures_SI.zip
- D1_PSI_SI/.DS_Store
- __MACOSX/D1_PSI_SI/._.DS_Store
- D1_PSI_SI/D1_PSI_revised.pdf
- __MACOSX/D1_PSI_SI/._D1_PSI_revised.pdf
